# Supplementary material for: Comparative assessment of different familial aggregation methods in the context of large and unstructured pedigrees
Source: Bioinformatics. 2018 Jul 13;35(1):69–76. doi: 10.1093/bioinformatics/bty541 (PMC6298062; doi:10.1093/bioinformatics/bty541)
Supplement: Supplementary Data [file bty541_suppl_data.zip]

Archive with 2 entries (2 files):
- supplementary-files.tar.bz2
- supplementary-information.pdf
